# Supplementary material for: Reversible Speed Regulation of Self‐Propelled Janus Micromotors via Thermoresponsive Bottle‐Brush Polymers
Source: Chemistry. 2021 Jan 12;27(10):3262–7. doi: 10.1002/chem.202004792 (PMC7898474; doi:10.1002/chem.202004792)
Supplement: Supplementary file 2 — Supplementary [file CHEM-27-3262-s002.zip]

Archive with 6 entries (6 files):
- Supporting Information_ChemEurJ_accepted paper.pdf
- SV1 MOM-Mn-J-40.mp4
- SV2 MOM-J-40-and-5.mp4
- SV3 MOM-FG-40-and-5.mp4
- SV4 MOM-Mn-40-and-5.mp4
- SV5 MOM-Mn-at-35.mp4
